# Supplementary material for: KIR+CD8+ T cells suppress pathogenic T cells and are active in autoimmune diseases and COVID-19
Source: Science. 2022 Mar 8;376(6590):eabi9591. doi: 10.1126/science.abi9591 (PMC8995031; doi:10.1126/science.abi9591)
Supplement: Supplementary file 3 — Tables S1 to S7 [file science.abi9591_tables_s1_to_s7.zip]

Archive with 8 entries (8 files):
- science.abi9591_table_captions.pdf
- science.abi9591_table_s1.xlsx
- science.abi9591_table_s2.xlsx
- science.abi9591_table_s3.xlsx
- science.abi9591_table_s4.xlsx
- science.abi9591_table_s5.xlsx
- science.abi9591_table_s6.xlsx
- science.abi9591_table_s7.xlsx
