# Supplementary material for: KIR+CD8+ T cells suppress pathogenic T cells and are active in autoimmune diseases and COVID-19
Source: Science. 2022 Mar 8;376(6590):eabi9591. doi: 10.1126/science.abi9591 (PMC8995031; doi:10.1126/science.abi9591)
Supplement: Supplementary file 3 — Tables S1 to S7 [file science.abi9591_tables_s1_to_s7.zip › science.abi9591_table_s7.xlsx]

## Sheet: Sheet1
Antibody	Clone	Source	Catalog Number	RRID	Concentration or Dilution
Alexa Fluor® 700 anti-human CD8a Antibody	RPA-T8	Biolegend	301028	AB_493745	10 μg/ml
FITC anti-human CD56 (NCAM) Antibody	HCD56	Biolegend	392414	AB_2728410	1:100
PerCP/Cyanine5.5 anti-human TCR γ/δ Antibody	B1	Biolegend	331224	AB_2563013	1:100
PE anti-human CD158e1 (KIR3DL1, NKB1) Antibody	DX9	Biolegend	312708	AB_2249498	1:100
Brilliant Violet 421™ anti-human CD158e1 (KIR3DL1, NKB1) Antibody	DX9	Biolegend	312714	AB_2561652	1:100
PE anti-human CD158b (KIR2DL2/L3, NKAT2) Antibody	DX27	Biolegend	312606	AB_2130554	1:100
PE/Cyanine7 anti-human CD158b (KIR2DL2/L3, NKAT2) Antibody	DX27	Biolegend	312610	AB_2563375	1:100
PE anti-human CD158f (KIR2DL5) Antibody	UP-R1	Biolegend	341304	AB_2130701	1:100
PE/Cyanine7 anti-human TIGIT (VSTM3) Antibody	A15153G	Biolegend	372713	AB_2632928	1:100
FITC anti-human KLRG1 (MAFA) Antibody	SA231A2	Biolegend	367713	AB_2572158	1:100
Pacific Blue™ anti-human CD244 (2B4) Antibody	C1.7	Biolegend	329523	AB_2616749	1:100
Brilliant Violet 510™ anti-human CX3CR1 Antibody	2A9-1	Biolegend	341621	AB_2687149	1:100
Brilliant Violet 785™ anti-human CD28 Antibody	CD28.2	Biolegend	302949	AB_2629585	1:100
Brilliant Violet 785™ anti-human CD27 Antibody	O323	Biolegend	302832	AB_2562674	1:100
Brilliant Violet 785™ anti-human CD197 (CCR7) Antibody	G043H7	Biolegend	353229	AB_2561371	1:100
Brilliant Violet 605™ anti-T-bet Antibody	4B10	Biolegend	644817	AB_11219388	1:100
Pacific Blue™ anti-mouse/human Helios Antibody	22F6	Biolegend	137210	AB_10575625	1:100
FITC anti-human/mouse Granzyme B Recombinant Antibody	QA16A02	Biolegend	372205	AB_2687029	1:100
Alexa Fluor® 700 anti-human/mouse Granzyme B Recombinant Antibody	QA16A02	Biolegend	372222	AB_2728389	1:100
PE/Cy7 anti-human Perforin Antibody	B-D48	Biolegend	353315	AB_2571972	1:100
Brilliant Violet 711™ anti-human Perforin Antibody	dG9	Biolegend	308130	AB_2687190	1:100
Brilliant Violet 650™ anti-human CD4 Antibody	RPA-T4	Biolegend	300536	AB_2632791	5 μg/ml
Alexa Fluor® 700 anti-human CD25 Antibody	M-A251	Biolegend	356118	AB_2562168	1:100
Brilliant Violet 785™ anti-mouse TCR β chain Antibody	H57-597	Biolegend	109249	AB_2810347	2 μg/ml
Brilliant Violet 605™ anti-mouse NK-1.1 Antibody	PK136	Biolegend	108753	AB_2686977	2 μg/ml
PE anti-mouse Ly-49C/F/I/H Antibody	14B11	Biolegend	108208	AB_2185815	2 μg/ml
FITC anti-mouse Ly-49C/F/I/H Antibody	14B11	Biolegend	108205	AB_2254372	2 μg/ml
PerCP/Cyanine5.5 anti-mouse TCR γ/δ Antibody	GL3	Biolegend	118118	AB_10612756	2 μg/ml
Brilliant Violet 650™ anti-mouse CD4 Antibody	GK1.5	Biolegend	100469	AB_2783035	1 μg/ml
PerCP/Cyanine5.5 anti-mouse CD19 Antibody	1D3/CD19	Biolegend	152406	AB_2629815	1 μg/ml
PE/Dazzle™ 594 anti-mouse CD279 (PD-1) Antibody	29F.1A12	Biolegend	135228	AB_2566006	1 μg/ml
APC/Fire™ 750 anti-mouse/human CD44 Antibody	IM7	Biolegend	103062	AB_2616727	1 μg/ml
Alexa Fluor® 700 anti-mouse CD3 Antibody	17A2	Biolegend	100216	AB_493697	5 μg/ml
Brilliant Violet 711™ anti-mouse CD185 (CXCR5) Antibody	L138D7	Biolegend	145529	AB_2734207	4 μg/ml
BUV805 Mouse anti-human CD3	UCHT-1	BD	612895	AB_2870183	1:100
BUV395 Mouse Anti-Human CD127	HIL-7R-M21	BD	742547	AB_2740857	2 μg/ml
BUV395 Mouse Anti-Human TCRαβ	IP26	BD	745569	AB_2743090	4 μg/ml
BUV395 Hamster Anti-Mouse CD3e	145-2C11	BD	563565	AB_2738278	4 μg/ml
BUV805 Rat Anti-Mouse CD8a	53-6.7	BD	612898	AB_2870186	2 μg/ml
BUV615 Rat Anti-Mouse CD62L	MEL-14	BD	752311	AB_2875828	2 μg/ml
BUV395 Rat Anti-Mouse CD38	90/CD38	BD	740245	AB_2739992	1 μg/ml
BV605 Rat Anti-Mouse CD138	281-2	BD	563147	AB_2721029	1 μg/ml
PE-Cy™7 Hamster Anti-Mouse CD95	Jo2	BD	557653	AB_396768	1 μg/ml
Human KIR2DL1/KIR2DS5 PE-conjugated Antibody	143211	R&D	FAB1844P	AB_2130401	1:50
Human KIR2DL1/KIR2DS5 Fluorescein-conjugated Antibody	143211	R&D	FAB1844F	AB_2130402	1:50
Human KIR3DL2/CD158k PE-conjugated Antibody	539304	R&D	FAB2878P	AB_2687490	1:50
Human KIR3DL2/CD158k APC-conjugated Antibody	539304	R&D	FAB2878A	NA	1:50
LIVE/DEAD™ Fixable Near-IR Dead Cell Stain Kit	NA	Invitrogen	L34976	NA	1:200
LIVE/DEAD™ Fixable Aqua Dead Cell Stain Kit	NA	Invitrogen	L34965	NA	1:200
